# Supplementary material for: Investigating Flavor Enhancement Methods in NaCl-Reduced Chinese Bacon (Larou) by Focusing on Physicochemical Characteristics, Bacterial Diversity, and Volatiles
Source: Foods. 2024 Nov 27;13(23):3820. doi: 10.3390/foods13233820 (PMC11640370; doi:10.3390/foods13233820)
Supplement: Supplementary file 1 [file foods-13-03820-s001.zip]

Archive with 1 entries (1 files):
- foods-3252271-supplementary.pdf
